# Supplementary material for: Delta Inulin Adjuvant Enhances Plasmablast Generation, Expression of Activation-Induced Cytidine Deaminase and B-Cell Affinity Maturation in Human Subjects Receiving Seasonal Influenza Vaccine
Source: PLoS One. 2015 Jul 15;10(7):e0132003. doi: 10.1371/journal.pone.0132003 (PMC4503308; doi:10.1371/journal.pone.0132003)
Supplement: S2 Table — Shown are Ka and Kd from surface plasmon resonance curve fitting of binding of inactivated A/California/07/2009 antigen to immune IgG captured onto Biacore chips. Chips were loaded with pools of patient sera representative of each vaccine group. (XLSX) [file pone.0132003.s005.xlsx]

## Sheet: Sheet1
Table S1 Ka and Kd from SPR curve fitting
	TIV alone					TIV+5mg Advax					TIV+10mg Advax
	Day0	Day7	Day14	Day21		Day0	Day7	Day14	Day21		Day0	Day7	Day14	Day21
Ka	0.01253	0.005766	0.006346	0.006519		0.007402	0.009097	0.006	0.004133		0.006482	0.005849	0.004986	0.005682
SE of Ka	0.0004714	0.000388	0.0002719	0.0003804		0.0006341	0.0004414	0.0003142	0.0002603		0.0006437	0.0002731	0.0002433	0.0002306
R²	0.9365	0.9316	0.9662	0.9366		0.8485	0.9283	0.9546	0.9656		0.8372	0.965	0.9709	0.9746
Absolute Sum of Squares	13.97	13.83	14.39	13.43		15.04	11.61	12.99	12.72		16.49	14.57	15.76	15.02
Sy.x	0.208	0.2069	0.211	0.2039		0.2158	0.1896	0.2005	0.1984		0.226	0.2124	0.2209	0.2156
	Day0	Day7	Day14	Day21		Day0	Day7	Day14	Day21		Day0	Day7	Day14	Day21
Kd	0.002074	0.0031	0.001996	0.004114		0.01033	0.005148	0.002359	0.002076		0.004769	0.001217	0.001271	0.0008973
SE of Kd	2.909e-05	4.298e-05	2.811e-05	6.459e-05		0.0006358	0.0001409	2.964e-05	3.03e-05		0.0001116	1.891e-05	1.49e-05	1.381e-05
R²	0.9121	0.9239	0.9059	0.9128		0.6458	0.8331	0.9294	0.9057		0.854	0.8814	0.93	0.8825
Absolute Sum of Squares	23.53	19.89	33.21	24.9		84.17	58.01	24.57	26.93		24.09	27.43	20.17	23.35
Sy.x	0.203	0.1867	0.2412	0.2088		0.3959	0.3187	0.2074	0.2172		0.2118	0.2192	0.188	0.2022
